# Supplementary material for: Studies on High-Temperature Evolution of Low-Loaded Pd Three-Way Catalysts Prepared by Laser Electrodispersion
Source: Materials (Basel). 2023 May 1;16(9):3501. doi: 10.3390/ma16093501 (PMC10179799; doi:10.3390/ma16093501)
Supplement: Supplementary file 1 [file materials-16-03501-s001.zip]

Archive with 1 entries (1 files):
- materials-2339840-supplementary.pdf
